# Supplementary material for: Essential Oils as Antimicrobial Agents Against WHO Priority Bacterial Pathogens: A Strategic Review of In Vitro Clinical Efficacy, Innovations and Research Gaps
Source: Antibiotics (Basel). 2025 Dec 10;14(12):1250. doi: 10.3390/antibiotics14121250 (PMC12729739; doi:10.3390/antibiotics14121250)
Supplement: Supplementary file 1 [file antibiotics-14-01250-s001.zip]

Archive with 1 entries (1 files):
- antibiotics-3816977-supplementary.pdf
